# Supplementary material for: The Mental Well-Being of Health Care Workers during the Peak of the COVID-19 Pandemic—A Nationwide Study in Poland
Source: Int J Environ Res Public Health. 2021 Jun 5;18(11):6101. doi: 10.3390/ijerph18116101 (PMC8200963; doi:10.3390/ijerph18116101)
Supplement: Supplementary file 1 [file ijerph-18-06101-s001.zip]

Archive with 1 entries (1 files):
- ijerph-1225537-supplementary.pdf
